# Supplementary material for: Psychotherapists’ Reports regarding the Impact of the COVID-19 Pandemic on Their Patients: A Cross-National Descriptive Study Based on the Social-Ecological Model (SEM)
Source: Int J Environ Res Public Health. 2022 Jun 2;19(11):6825. doi: 10.3390/ijerph19116825 (PMC9180390; doi:10.3390/ijerph19116825)
Supplement: Supplementary file 1 [file ijerph-19-06825-s001.zip]

Archive with 1 entries (1 files):
- ijerph-1731946-supplementary.pdf
